# Supplementary material for: A low-threshold intervention to increase physical activity and reduce physical inactivity in a group of healthy elderly people in Germany: Results of the randomized controlled MOVING study
Source: PLoS One. 2021 Sep 16;16(9):e0257326. doi: 10.1371/journal.pone.0257326 (PMC8445413; doi:10.1371/journal.pone.0257326)
Supplement: S1 File — (XLSX) [file pone.0257326.s004.xlsx]

## Sheet: data_set
Group	WeightKg	Soma_Groessecm	Waist_circ	Hip_circ	Ageyears	Blood_pressure_sys	Blood_pressure_dia	Pulse	Gender	Education1	Partner1	TotalSedentaryBreaks	Sedentary	Light	Moderate	Vigorous	VeryVigorous	StepsCounts	Time	CalendarDays	Weightkg.M3	Age.M3	Gender.M3	TotalSedentaryBreaks.M3	Sedentary.M3	Light.M3	Moderate.M3	Vigorous.M3	VeryVigorous.M3	StepsCounts.M3	Time.M3	CalendarDays.M3	Weightkg.M6	Age.M6	Gender.M6	TotalSedentaryBreaks.M6	Sedentary.M6	Light.M6	Moderate.M6	Vigorous.M6	VeryVigorous.M6	StepsCounts.M6	Time.M6	CalendarDays.M6	Geschlecht	BMI	BMI_group	Education_Gruppe	Age_Gruppe
intervention	84	174.5	97	100	78	149	77	71	M	4	0	139	5019	1405	1	0	0	86240	6425	7	84	78	M	122	4798	1644	22	0	0	72220	6464	7	84	79	M	111	4677	1568	1	0	0	76875	6246	7	2	27.59	2	3	3
intervention	97	175	109	107	65	130	71	65	M	4	1	91	3203	2280	372	0	0	133938	5855	7	-999	-999	9	-999	-999	-999	-999	-999	-999	-999	-999	9	-999	-999	9	-999	-999	-999	-999	-999	-999	-999	-999	9	2	31.67	3	3	1
intervention	92	171	109.5	104.5	74	126	64	72	M	1	1	120	4178	1119	154	0	0	65269	5451	7	92	74	M	98	3722	1875	68	0	0	87866	5665	7	90	75	M	97	3046	1996	49	0	0	79892	5091	7	2	31.46	3	1	2
intervention	62	152	92.5	101	69	111	69	68	F	4	1	93	3430	1938	215	0	0	92732	5583	7	62	70	F	83	2737	2157	204	0	0	99395	5098	7	62	70	F	74	2809	1939	241	0	0	107414	4989	7	1	26.84	2	3	1
intervention	60	166.5	78	96.5	68	122	54	81	F	2	1	93	3415	2925	217	0	0	131383	6557	7	60	68	F	62	2745	2251	208	0	0	98638	5204	6	-999	-999	9	-999	-999	-999	-999	-999	-999	-999	-999	9	1	21.64	1	2	1
intervention	83	167.5	99	101.5	75	135	74	66	M	3	1	100	3405	2749	300	17	2	67562	6473	7	83	75	M	91	3037	3342	203	13	2	139244	6597	7	81	75	M	79	2906	3491	126	30	7	135555	6560	7	2	29.58	2	3	3
intervention	78	164	87.5	110.5	69	119	78	87	F	2	1	93	3358	2420	101	0	0	84584	5879	7	78	69	F	98	3159	2129	187	0	0	83697	5475	7	72	69	F	88	2898	2583	203	0	0	102401	5684	7	1	29	2	2	1
intervention	50	159	74	88.5	69	131	80	75	F	4	0	99	3668	2067	454	0	0	129070	6189	7	49	69	F	103	3483	2213	653	0	0	161878	6349	7	51	70	F	105	3593	1907	640	0	0	148496	6140	7	1	19.78	1	3	1
intervention	79	168	95.5	106	76	132	72	67	F	1	1	81	2730	2113	130	0	0	83408	4973	7	79	76	F	78	3030	1628	147	0	0	74410	4805	7	82	76	F	77	2716	2520	225	0	0	97132	5461	7	1	27.99	2	1	3
intervention	100	169	112	108	66	136	77	86	M	999	999	89	2956	1924	519	0	0	81709	5399	7	100	67	M	85	2515	2095	332	22	0	119548	4964	6	95	67	M	62	1940	2447	495	32	0	140084	4914	7	2	35.01	3	999	1
intervention	104	170	124	126	66	153	74	65	F	5	1	115	3927	2383	121	0	0	62845	6431	7	98	67	F	38	1797	3608	157	0	0	95156	5562	7	93	67	F	95	3075	2826	125	0	0	94462	6026	7	1	35.99	3	4	1
intervention	77	172	94	99	72	106	55	67	M	3	1	82	3198	2634	327	4	0	144290	6163	7	77	73	M	96	3334	2362	248	1	0	111540	5945	7	79	73	M	82	3299	2583	342	6	0	115617	6230	7	2	26.03	2	3	2
intervention	59	164.5	70	94	68	111	54	67	F	2	1	84	3260	2914	212	0	0	123055	6386	7	59	68	F	88	3231	3054	376	0	0	137696	6661	7	61	68	F	85	3289	3130	234	0	0	122388	6653	7	1	21.8	1	2	1
intervention	86	173	93	96	73	153	84	65	M	1	1	95	3414	2707	19	0	0	93125	6140	7	86	73	M	95	3792	2423	35	0	0	27699	6250	7	85	73	M	106	3769	2576	87	0	0	94942	6432	7	2	28.73	2	1	2
intervention	90	157.5	118.5	117.5	69	117	67	100	F	1	1	73	2676	2210	28	0	0	80321	4914	7	89	70	F	76	3311	2507	10	0	0	78418	5828	7	93	70	F	94	3613	1929	6	0	0	59590	5548	7	1	36.28	3	1	1
intervention	65	157	83	101	79	114	74	84	F	2	1	92	3612	1441	2	0	0	55070	5055	7	65	79	F	93	3513	728	0	0	0	59884	4241	7	63	79	F	103	4008	1392	7	0	0	61759	5407	7	1	26.37	2	2	3
intervention	82	169	96.5	97	72	152	91	60	M	4	1	104	3925	1669	202	0	0	75260	5796	7	82	72	M	90	3732	1927	62	0	0	65552	5721	7	83	73	M	92	3824	1635	137	0	0	62915	5596	7	2	28.71	2	3	2
intervention	74	169	77	74.5	67	131	61	96	M	3	1	121	3969	1509	36	0	0	60020	5514	7	75	67	M	105	3755	1403	34	0	0	60587	5192	7	73	67	M	94	3225	1721	73	0	0	79454	5019	7	2	25.91	2	3	1
intervention	57	164	74	90	74	103	60	73	F	4	0	115	3805	2022	171	0	0	41645	5998	7	57	74	F	94	3064	2449	133	0	0	80379	5646	7	54	75	F	116	3666	2013	45	0	0	56525	5724	7	1	21.19	1	3	2
intervention	75	176	95	101	77	151	72	66	M	1	1	94	3834	1934	86	0	0	68466	5854	7	75	77	M	88	3385	1930	223	0	0	82197	5538	7	74	77	M	86	3572	1724	199	0	0	70389	5495	7	2	24.21	1	1	3
intervention	65	154	87	102.5	74	125	70	94	F	1	1	79	2748	2847	163	0	0	132597	5758	7	65	75	F	81	2591	3103	188	0	0	164278	5882	7	66	75	F	78	3000	2903	172	2	0	132855	6077	7	1	27.41	2	1	2
intervention	89	166	112	115	71	145	74	86	M	2	1	88	3464	1679	33	0	0	66701	5176	7	89	72	M	103	3684	2050	24	0	0	68555	5758	7	84	72	M	91	3543	1976	65	0	0	76293	5584	7	2	32.3	3	2	2
intervention	62	161.5	84	90	67	138	66	64	F	2	1	101	3154	1822	475	0	0	111068	5451	7	62	67	F	90	3026	1637	322	0	0	85505	4985	7	63	67	F	109	3505	1855	388	0	0	101991	5748	7	1	23.77	1	2	1
intervention	63	160	88.5	99	76	141	71	65	F	1	1	109	3801	1827	339	0	0	100752	5967	7	63	77	F	90	2920	2671	85	0	0	103306	5676	7	64	77	F	83	2631	2226	221	0	0	101800	5078	7	1	24.61	1	1	3
intervention	102	178	108	118	69	151	74	85	F	2	0	119	3773	2346	65	0	0	97786	6184	7	102	69	F	93	3249	2210	79	0	0	94674	5538	7	103	69	F	99	3532	2665	118	0	0	110885	6315	7	1	32.19	3	2	1
intervention	81	176.5	91	98.5	77	129	76	61	M	4	1	98	3618	1788	293	0	0	100619	5699	7	81	78	M	99	3304	1909	95	0	0	75657	5308	7	78	78	M	126	4137	1152	145	0	0	54809	5434	7	2	26	2	3	3
intervention	65	164.5	76.5	103.5	68	124	71	73	F	2	1	106	3357	2433	23	0	0	82289	5813	7	65	68	F	94	3164	2023	13	0	0	67351	5200	7	67	68	F	64	2265	1907	47	0	0	71439	4219	7	1	24.02	1	2	1
intervention	84	181.5	99	103	74	161	79	80	M	1	1	103	3471	2204	139	0	0	110069	5814	7	84	74	M	97	3746	2565	54	0	0	110121	6365	7	83	74	M	93	3565	2298	184	0	0	120773	6047	7	2	25.5	2	1	2
intervention	63	160.5	77.5	97	70	157	88	75	F	4	0	107	3945	1740	130	0	0	73893	5815	7	63	70	F	117	3912	1812	199	0	0	75693	5923	7	64	70	F	120	3610	1543	285	0	0	78083	5438	7	1	24.46	1	3	2
intervention	76	168.5	96.5	94.5	69	111	65	66	M	2	1	116	3876	2054	89	0	0	72699	6019	7	76	69	M	114	3779	2628	100	0	0	94203	6507	7	80	69	M	123	4150	2205	37	0	0	69843	6392	7	2	26.77	2	2	1
intervention	64	165.5	80	94	65	135	85	95	F	4	0	92	3545	2629	104	0	0	109718	6278	7	65	65	F	109	3806	2235	60	0	0	97745	6101	7	63	66	F	76	3395	2992	152	0	0	126868	6539	7	1	23.37	1	3	1
intervention	73	154	92	110.5	69	128	80	60	F	4	0	118	3759	2418	266	1	0	82217	6444	7	73	69	F	70	2562	2896	466	0	0	96900	5924	7	72	70	F	88	3169	2472	523	0	0	84259	6164	7	1	30.78	3	3	1
intervention	80	158.5	115	116	78	143	72	61	F	999	0	111	4129	1491	9	0	0	74126	5629	7	80	78	F	71	3346	2024	19	0	0	84271	5389	7	78	79	F	91	3159	1829	21	0	0	76303	5009	6	1	31.84	3	999	3
intervention	69	160	84	106	66	132	82	70	F	4	1	93	3066	3269	291	0	0	156628	6626	7	68	66	F	91	3238	2920	204	0	0	148618	6362	7	68	66	F	92	3019	2531	105	0	0	123321	5655	7	1	26.95	2	3	1
intervention	67	163.5	86	87	76	134	76	94	M	4	1	177	6450	2410	277	2	2	58320	9141	7	67	76	M	164	6087	2881	157	0	0	131965	9125	7	66	76	M	171	5974	2271	167	2	1	90003	8415	7	2	25.06	2	3	3
intervention	85	162	101.5	109.5	65	119	75	71	F	3	1	158	4516	1741	134	0	0	82571	6391	7	85	65	F	131	4051	2173	121	0	0	92240	6345	7	83	65	F	147	4573	1494	17	0	0	48373	-999		1	32.39	3	3	1
intervention	66	163	82	99.5	65	129	76	80	F	4	0	88	3311	1736	111	25	0	71304	5183	7	66	66	F	105	3985	1694	155	0	0	69306	5834	7	68	66	F	95	3305	1694	126	0	0	69731	5125	7	1	24.84	1	3	1
intervention	64	168	81	91	65	123	82	76	F	4	1	103	3631	1767	183	2	0	82932	5583	7	63	65	F	109	3389	1632	195	6	0	88927	5222	7	63	65	F	70	2552	2667	137	3	7	119841	5366	7	1	22.68	1	3	1
intervention	54	158.5	71	84.5	66	99	58	72	F	999	999	89	3208	2717	252	0	0	136621	6177	7	53	66	F	65	2838	2311	326	0	0	119690	5475	7	54	66	F	100	3475	2289	339	0	0	119179	6103	7	1	21.49	1	999	1
intervention	95	167	122	113.5	77	128	59	78	M	1	1	101	3986	1575	44	0	0	78610	5605	7	95	77	M	95	3724	1193	168	0	0	60652	5085	7	91	77	M	95	3760	1559	137	0	0	82344	5456	7	2	34.06	3	1	3
intervention	74	167.5	91	99	68	113	65	62	F	2	1	111	3712	2564	165	30	0	113629	6471	7	74	69	F	110	3700	2335	334	0	0	111085	6369	7	54	69	F	96	3081	3158	95	11	0	125824	6345	7	1	26.38	2	2	1
intervention	105	173.5	114	113	66	127	75	90	M	4	1	100	3335	2596	541	4	0	117135	6476	7	105	67	M	112	3597	2393	380	0	0	124867	6370	7	104	67	M	70	2969	2862	461	3	0	105361	6295	7	2	34.88	3	3	1
intervention	71	162	82	106	72	120	70	67	F	1	0	61	2073	2643	135	0	0	114899	4851	7	71	72	F	53	1782	2558	244	0	0	111975	4584	7	71	72	F	44	1785	2769	374	0	0	144723	4928	7	1	27.05	2	1	2
intervention	77	168.5	83	112	70	118	74	82	F	4	0	95	3514	2757	466	0	0	138656	6737	7	77	70	F	68	2991	2302	207	0	0	95832	5500	7	76	71	F	96	3583	2093	365	0	0	107181	6041	7	1	27.12	2	3	2
intervention	94	155.5	116.5	123	65	155	70	76	F	1	1	49	2101	2619	63	0	0	101044	4783	7	94	65	F	70	2390	2552	128	0	0	97083	5070	7	86	66	F	52	2187	2860	172	0	0	122480	5219	7	1	38.87	3	1	1
intervention	62	158.5	83	86.5	69	999	999	999	F	3	1	69	2557	2976	484	61	0	175121	6078	7	62	69	F	85	2874	2267	449	2	1	128860	5593	7	60	70	F	71	2984	2897	212	31	0	129508	6124	7	1	24.68	1	3	1
intervention	72	166.5	90	93	65	166	101	83	F	4	1	98	3280	2897	262	0	0	138902	6439	7	72	65	M	89	3110	2525	73	0	0	108920	5708	7	73	65	M	80	2774	2996	369	0	0	145386	6139	7	1	25.97	2	3	1
intervention	86	145.5	85	98	67	144	78	77	F	2	1	93	3714	2656	78	1	0	91536	6449	7	59	67	F	76	2810	3003	83	0	0	116997	5896	7	58	67	F	88	3635	2803	89	0	0	114349	6527	7	1	40.62	3	2	1
intervention	115	174.5	125	117	67	125	67	84	M	2	0	70	2832	2483	450	5	0	75788	5770	7	115	67	M	83	3268	2082	419	28	1	66664	5798	7	117	67	M	130	4294	1864	278	22	0	55010	6458	7	2	37.77	3	2	1
intervention	65	161.5	86	99	65	149	85	59	F	2	1	103	3411	2392	396	4	0	100859	6203	7	64	65	F	91	2920	2210	675	2	1	117766	5808	7	66	65	F	110	3578	2389	373	1	0	102101	6341	7	1	24.92	1	2	1
intervention	97	165	107	119.5	67	137	80	74	F	1	0	97	3392	1951	103	0	0	62482	5446	7	97	67	F	114	4004	2010	32	0	0	67286	6046	7	103	67	F	105	3630	1534	24	0	0	41473	5188	7	1	35.63	3	1	1
intervention	80	153.5	105	111	66	135	68	77	F	2	1	59	2880	3040	269	0	0	95639	6189	7	80	66	F	60	2790	3374	245	0	0	106732	6409	7	80	66	F	125	4992	3852	273	0	0	141923	9117	7	1	33.95	3	2	1
intervention	76	174.5	95	99.5	80	129	70	69	M	3	1	125	4680	1780	123	0	0	103128	6583	7	76	80	M	131	4678	1786	82	0	0	72042	6546	7	73	81	M	113	4431	1399	39	0	0	68688	5869	7	2	24.96	1	3	4
intervention	103	172.5	118.5	111.5	73	114	60	72	M	4	1	115	4176	1971	62	0	0	86924	6209	7	103	73	M	130	4351	1759	65	0	0	75097	6175	7	103	73	M	71	2632	1528	48	0	0	66311	4208	6	2	34.61	3	3	2
intervention	79	170	93	96	68	153	84	65	M	4	1	103	3015	2336	538	1	0	152913	5890	7	79	68	M	84	2543	2754	276	0	0	157433	5573	7	77	68	M	61	2037	3111	228	0	0	174359	5376	7	2	27.34	2	3	1
intervention	81	174.5	95.5	96.5	65	120	71	57	M	2	1	69	2678	1945	271	0	0	114586	4894	7	81	65	M	86	3060	1656	232	0	0	100437	4948	7	81	66	M	89	3295	1961	197	0	0	91302	5453	7	2	26.6	2	2	1
intervention	73	172	89.5	98	74	118	69	52	F	4	0	113	4193	1843	193	0	0	77217	6229	7	73	75	F	102	4191	1772	204	0	0	84932	6167	7	73	75	F	82	3415	2239	232	0	0	101866	5886	7	1	24.68	1	3	2
intervention	104	166	120	115	70	139	80	79	M	1	1	122	3276	1894	284	0	0	94617	5454	7	104	71	M	78	2468	2538	52	0	0	110395	5058	7	101	71	M	83	2431	2661	236	3	0	122393	5331	7	2	37.74	3	1	2
intervention	53	159	72	90	69	115	61	79	F	4	0	76	3343	2474	278	0	0	117998	6095	7	53	70	F	82	3191	2103	227	1	0	96426	5522	7	52	70	F	79	3491	2151	250	0	0	110764	5892	7	1	20.96	1	3	1
intervention	98	176	103.5	104	65	144	72	70	M	4	1	104	3978	2235	370	2	0	114847	6585	7	98	65	M	97	3737	2814	376	2	0	133315	6929	7	98	65	M	107	3922	2398	391	0	0	115577	6711	7	2	31.64	3	3	1
intervention	78	172	100	99.5	73	127	59	68	M	1	1	118	4568	1667	129	0	0	77578	6364	7	78	73	M	128	4304	1904	110	0	0	83729	6318	7	78	74	M	98	3627	2345	137	0	0	94993	6109	7	2	26.37	2	1	2
intervention	51	161	69	90	67	147	78	78	F	4	1	104	3573	2174	91	0	0	77466	5838	7	51	67	F	113	3786	2383	8	0	0	78548	6177	7	50	68	F	85	3176	2541	30	0	0	97937	5747	7	1	19.68	1	3	1
intervention	101	165.5	123	119	85	134	62	68	M	3	1	135	4580	1877	15	0	0	64024	6472	7	101	86		114	4535	2655	28	0	0	83456	7218	7	102	86	M	97	3617	1505	17	0	0	51182	5139	6	2	36.87	3	3	4
intervention	88	164.5	98	115	76	149	86	73	F	3	1	79	3073	1459	200	0	0	69297	4732	7	88	77	F	106	4007	1578	253	0	0	77208	5838	7	83	77	F	87	3653	1644	305	0	0	88622	5602	7	1	32.52	3	3	3
intervention	91	172	108	103	77	134	81	86	M	4	1	112	4143	1976	21	0	0	77308	6140	7	91	77	M	112	4049	1965	40	0	0	73248	6054	7	94	77	M	116	4361	2040	52	0	0	76550	6453	7	2	30.76	3	3	3
intervention	98	177.5	107	108	69	158	62	66	M	4	1	108	3263	2138	280	0	0	89380	5681	7	98	70	M	125	3848	1957	156	0	0	76493	5961	7	96	70	M	96	3168	3021	106	0	0	124538	6295	7	2	31.1	3	3	1
intervention	78	158.5	99.5	108.5	66	107	69	76	F	2	1	139	3938	1714	334	0	0	94703	5986	7	78	66	F	123	4079	1699	323	1	0	88890	6102	7	80	67	F	111	3851	1328	91	0	1	55888	5271	7	1	31.05	3	2	1
intervention	91	170.5	113	101	69	141	71	68	M	1	1	127	4260	1413	194	11	0	72451	5878	7	91	70	M	101	3385	1846	58	0	0	90827	5289	6	88	70	M	106	3638	2291	42	0	0	103984	5971	7	2	31.3	3	1	1
intervention	88	158.5	103	118	65	111	72	63	F	3	1	90	3144	2765	185	0	0	115992	6094	7	88	66	F	78	2893	2747	48	0	0	117033	5688	7	88	66	F	114	3560	2242	135	0	0	102911	5937	7	1	35.03	3	3	1
intervention	53	164.5	65.5	90.5	65	135	75	65	F	3	1	93	3209	2058	232	11	0	109182	5510	7	55	65	F	94	3242	2228	148	33	0	105540	5651	7	55	65	F	90	3201	2107	375	30	0	118560	5713	7	1	19.59	1	3	1
intervention	62	154	84.5	97.5	74	122	69	61	F	4	1	75	3001	2425	387	0	0	124096	5813	7	62	75	F	72	3009	2392	165	0	0	116177	5566	7	59	75	F	65	2731	2308	235	0	0	110005	5274	7	1	26.14	2	3	2
intervention	71	168	86.5	92	73	162	70	63	M	1	1	67	2652	2653	95	10	0	120137	5410	7	71	73	M	71	2774	2853	49	1	0	118119	5677	7	71	74	M	82	3245	2604	19	0	0	115584	5868	7	2	25.16	2	1	2
intervention	69	162	79	106	79	112	67	76	F	4	1	98	3531	2624	292	0	0	94043	6447	7	69	79	F	102	3774	2378	113	0	0	90958	6265	7	70	79	F	97	3146	2298	204	0	0	82128	5648	7	1	26.29	2	3	3
intervention	84	157	104	122.5	70	130	75	92	F	2	1	75	2810	2726	34	0	0	81215	5570	7	83	70	F	68	2484	2204	52	0	0	69240	4740	6	88	70	F	78	2753	2885	54	0	0	91344	5692	7	1	34.08	3	2	2
intervention	54	153.5	79	87	74	129	70	68	F	4	0	74	3157	2708	281	0	0	138013	6146	7	54	74	F	57	2838	2825	206	0	0	140068	5869	7	58	74	F	68	2714	2559	69	0	0	104222	5342	7	1	22.92	1	3	2
intervention	83	174.5	98	100	75	148	70	50	M	4	1	81	2953	2857	491	0	0	137824	6301	7	83	75	M	98	3371	2754	324	0	0	138061	6449	7	83	75	M	98	3392	2552	306	0	0	126600	6250	7	2	27.26	2	3	3
intervention	57	150	82	95	75	146	78	88	F	1	1	36	1531	2915	105	0	0	103660	4551	7	57	75	F	67	2825	3384	91	0	0	117666	6300	7	58	75	F	60	2491	2849	83	0	0	93598	5423	7	1	25.33	2	1	3
intervention	70	175.5	86	91	66	134	63	78	M	4	1	81	3378	3288	406	2	0	171041	7074	7	70	67	M	88	3406	3280	219	2	0	148409	6907	7	69	67	M	95	3433	3107	253	9	0	134745	6802	7	2	22.73	1	3	1
intervention	102	180	117	110.5	66	175	78	70	M	1	1	78	2852	1971	390	117	0	86276	5330	7	102	66	M	106	3698	1680	485	114	0	85411	5977	7	99	67	M	90	3026	1765	415	87	0	76534	5293	7	2	31.48	3	1	1
intervention	79	157	106.5	112	68	142	76	66	F	4	1	118	3817	2694	151	0	0	109637	6662	7	79	68	F	112	3870	2584	137	0	0	119372	6591	7	79	69	F	101	4005	2379	136	0	0	89682	6520	7	1	32.05	3	3	1
intervention	73	167.5	96.5	93.5	65	108	58	59	M	4	1	109	3574	2010	530	1	0	150458	6115	7	73	66	M	60	2546	2438	392	0	0	149985	5376	7	74	66	M	106	3295	2030	404	0	0	135172	5729	7	2	26.02	2	3	1
intervention	75	175	90	93	67	138	77	67	M	3	1	79	2823	3286	504	9	0	186506	6622	7	75	67	M	67	2389	3603	484	1	0	197786	6477	7	74	67	M	93	3109	3171	360	0	0	151257	6640	7	2	24.49	1	3	1
intervention	72	166	85	103	73	139	78	57	F	4	1	72	2989	2048	9	0	0	77973	5046	7	72	73	F	88	3742	1950	21	0	0	83113	5713	7	69	74	F	74	3284	2175	75	0	0	82749	5534	7	1	26.13	2	3	2
intervention	100	160.5	109.5	120	68	139	70	62	F	5	1	114	4152	2050	66	0	0	84973	6268	7	100	68	F	69	2706	1888	70	0	0	71265	4664	5	96	69	F	82	3374	2728	55	0	0	100178	6157	7	1	38.82	3	4	1
intervention	68	148	98	113	75	130	78	74	F	4	1	69	3063	2538	114	0	0	95965	5715	7	68	75	F	72	2935	2289	50	0	0	92151	5274	7	68	75	F	78	3209	2428	62	0	0	107504	5699	7	1	31.04	3	3	3
control	100	177.5	112	116	78	125	75	82	M	4	1	114	3898	2121	189	0	0	93174	6208	7	100	78	M	96	3653	1829	145	0	0	78779	5627	7	999	999	9	-999	-999	-999	-999	-999	-999	-999	-999	9	2	31.74	3	3	3
control	85	170	84.5	99	69	149	79	62	M	1	1	60	2149	3083	249	0	0	129385	5481	7	85	69	M	166	5919	3440	158	0	0	132487	9517	7	999	999	9	-999	-999	-999	-999	-999	-999	-999	-999	9	2	29.41	2	1	1
control	84	163	88.5	105	70	122	77	53	F	2	1	103	3516	2257	189	0	0	92503	5962	7	84	70	F	83	3318	2513	133	0	0	95744	5964	7	84	70	F	84	3000	3016	167	0	0	98302	6183	7	1	31.62	3	2	2
control	96	168.5	119	114	66	150	84	54	F	2	0	163	5355	2014	94	3	0	33760	7466	7	96	67	F	189	6577	2019	35	1	0	72623	8632	7	93	66	F	131	3793	1862	80	7	0	69306	5742	7	1	33.81	3	2	1
control	69	166.5	84	107.5	65	154	83	63	F	999	1	106	3553	1942	446	0	0	118322	5941	7	70	66	F	104	3618	1495	447	12	0	98707	5572	7	71	66	F	106	3563	1583	485	0	0	107665	5631	7	1	24.89	1	999	1
control	56	155.5	83	90	76	134	72	70	F	2	1	109	3652	1179	186	0	0	60289	5017	7	55	76	F	105	3708	2381	43	0	0	93384	6132	7	54	77	F	107	4009	1678	413	0	0	72352	6100	7	1	23.16	1	2	3
control	110	177	108	126.5	65	111	81	78	F	2	0	92	3143	2635	180	0	0	93156	5958	7	110	65	F	65	2525	1961	138	0	0	68237	4624	7	112	66	F	68	2708	2169	141	0	0	82949	5018	7	1	35.11	3	2	1
control	94	176	102.5	103	69	145	74	85	M	1	1	107	3481	2771	241	0	0	135848	6493	7	94	69	M	35	1834	3618	370	0	0	151724	5822	7	92	69	M	54	2457	3199	620	5	0	146558	6281	7	2	30.35	3	1	1
control	69	163	86	101	67	137	77	102	F	2	1	57	2473	2525	308	0	0	110161	5306	7	69	68	F	56	2426	2521	83	0	0	78861	5030	7	73	68	F	61	2374	2840	104	0	0	86819	5318	7	1	25.97	2	2	1
control	83	174.5	104	98.5	65	145	88	79	M	2	1	125	4342	2050	164	0	0	93323	6556	7	83	65	M	107	3621	2321	106	0	0	99801	6048	7	82	65	M	94	3466	2336	109	0	0	102126	5911	7	2	27.26	2	2	1
control	77	161.5	97.5	115	78	126	68	78	F	1	0	108	7786	1948	344	0	0	104161	10078	7	77	79	F	104	3378	2236	233	0	0	110226	5847	7	79	79	F	82	2767	2190	217	0	0	96721	5174	7	1	29.52	2	1	3
control	89	188.5	101	102.5	67	139	86	82	M	2	1	96	3354	2089	287	0	0	107047	5730	7	89	67	M	75	2717	2806	291	0	0	130651	5814	7	82	67	M	72	2341	2469	666	0	0	165200	5476	7	2	25.05	2	2	1
control	73	154.5	89	108	70	165	95	75	F	2	0	82	2707	1941	461	0	0	136900	5109	7	73	70	F	66	2306	1698	501	0	0	111460	4505	7	73	70	F	74	2579	1520	619	0	0	118320	4718	7	1	30.58	3	2	2
control	68	158	98	101.5	72	134	69	66	F	3	0	92	3649	1730	9	0	0	54818	5388	7	68	74	F	95	3583	2216	9	0	0	61480	5808	7	68	73	F	83	3426	1744	9	0	0	51896	5179	7	1	27.24	2	3	2
control	84	179	107	98.5	66	150	82	79	M	4	0	98	3137	2338	158	0	0	92240	5633	7	84	66	M	104	3500	2018	73	0	0	81708	5591	7	86	67	M	84	2806	2729	105	0	0	98897	5640	7	2	26.22	2	3	1
control	78	172.5	93.5	95	67	102	60	77	M	1	1	112	3669	1783	208	0	0	85615	5660	7	78	67	M	99	3289	1692	76	0	0	64521	5057	7	78	68	M	114	3847	1474	95	0	0	63961	5416	7	2	26.21	2	1	1
control	93	164	119	103	70	105	50	60	M	2	1	94	2971	1757	5	0	0	59263	4733	7	93	70	M	102	3433	1698	17	0	0	52657	5148	7	93	70	M	94	3449	1552	5	0	0	47589	5006	7	2	34.58	3	2	2
control	80	163	91	109	70	182	72	62	F	3	0	71	2728	2627	152	0	0	86463	5507	7	80	70	F	65	2328	2769	68	0	0	81499	5165	7	80	70	F	64	2634	2426	84	0	0	86628	5144	7	1	30.11	3	3	2
control	88	161	105	119	65	163	84	72	F	1	0	74	2857	2880	96	0	0	108124	5833	7	88	65	F	102	3126	2509	219	0	0	105872	5854	7	85	65	F	82	2901	2726	256	0	0	117189	5883	7	1	33.95	3	1	1
control	68	174	82	90.5	79	120	60	61	M	4	0	103	3328	2790	277	0	0	112707	6395	7	68	80	M	90	2978	2849	297	0	0	111280	6124	7	69	80	M	95	3153	2527	461	0	0	116384	6141	7	2	22.46	1	3	3
control	93	169	108	112	65	123	75	91	M	3	1	101	3091	2734	97	0	0	145929	5922	7	93	66	M	75	2782	2903	48	0	0	153201	5733	7	93	66	M	71	2629	1989	23	0	0	98388	4641	7	2	32.56	3	3	1
control	83	163	100	107	72	111	67	64	F	2	1	107	3457	2061	217	0	0	93810	5735	7	83	72	F	119	3431	2499	146	32	0	105971	6108	7	83	72	F	84	2866	2469	124	0	0	90314	5459	7	1	31.24	3	2	2
control	96	168	98	131	71	127	69	64	F	2	1	125	3856	1801	16	0	0	66653	5673	7	96	71	F	97	3088	2178	37	0	0	86273	5303	7	93	71	F	92	2973	2223	32	0	0	82130	5228	7	1	34.01	3	2	2
control	94	161.5	117.5	123.5	66	129	73	84	F	2	1	113	3823	2033	112	0	0	84996	5968	7	95	66	F	94	2999	2547	145	1	0	92400	5692	7	94	67	F	68	2439	2452	76	0	0	105936	4967	7	1	36.04	3	2	1
control	103	177	117.5	110.5	65	158	89	58	M	2	0	97	3354	2854	392	0	0	116286	6600	7	103	65	M	93	3273	2618	268	9	0	127916	6168	7	102	66	M	70	2851	2853	242	0	0	124020	5946	7	2	32.88	3	2	1
control	75	179.5	83.5	94	71	134	72	57	M	999	999	91	3476	2531	303	0	0	131334	6310	7	74	71	M	97	3587	2479	244	0	0	121824	6310	7	79	72	F	113	3841	2280	389	0	0	129540	6510	7	2	23.28	1	999	2
control	72	166.5	86	102	75	137	84	84	F	4	0	57	2533	3616	246	0	0	170326	6395	7	72	75	F	62	2453	4033	100	0	0	170082	6586	7	73	66	F	73	2647	3940	107	0	0	165015	6694	7	1	25.97	2	3	3
control	58	153.5	82.7	92	68	128	70	74	F	2	1	145	5344	3622	42	0	0	155706	9008	7	58	68	F	150	5723	3232	61	0	0	135411	9016	7	58	68	F	145	5562	2991	21	0	0	122104	8574	7	1	24.62	1	2	1
control	108	161	117	126	66	139	89	79	F	4	1	94	3516	2418	98	0	0	86258	6032	7	108	66	F	87	2825	2111	41	0	0	62471	4977	6	102	66	F	69	2388	2256	39	0	0	68910	4683	7	1	41.67	3	3	1
control	78	177	95.5	93	74	146	74	61	M	4	1	107	3150	2180	153	0	0	97571	5483	7	78	74	M	104	3351	2199	109	0	0	89749	5659	7	77	74	M	101	3406	2045	180	0	0	93053	5631	7	2	24.9	1	3	2
control	67	163	85	100	80	137	75	79	F	4	0	102	3580	2282	266	0	0	82775	6128	7	67	81	F	126	4153	1512	318	0	0	78669	5983	7	68	81	F	124	4163	1539	287	1	0	75590	5990	7	1	25.22	2	3	4
control	87	172	101	106	78	123	50	56	M	4	1	118	3915	2461	99	0	0	88925	6475	7	87	79	M	96	3443	2548	78	0	0	86343	6069	7	89	79	M	81	3203	3228	97	0	0	99178	6528	7	2	29.41	2	3	3
control	68	152.5	97.5	107	70	146	76	79	F	5	1	46	2189	2494	103	0	0	63459	4786	7	68	70	F	26	1901	3032	149	0	0	67811	5082	7	68	70	F	32	1927	3125	40	0	0	79684	5092	7	1	29.24	2	4	2
control	64	157.5	87	98.5	68	189	91	71	F	4	1	108	3818	1618	122	0	0	62109	5558	7	65	68	F	103	3512	1455	292	0	0	82668	5259	7	66	69	F	121	4009	1074	47	0	0	38550	5130	7	1	25.8	2	3	1
control	74	159	100	105	69	147	80	60	F	2	1	99	3208	2446	77	0	0	74277	5731	7	74	70	F	92	3438	2533	54	0	0	81622	6025	7	73	69	F	104	3753	2465	51	0	0	73912	6269	7	1	29.27	2	2	1
control	58	160.5	86	92.5	67	123	75	80	F	4	0	75	2600	2237	394	0	0	118710	5231	7	58	67	F	82	2748	2075	299	0	0	105868	5122	7	55	67	F	70	2193	2063	370	0	0	117113	4626	7	1	22.52	1	3	1
control	65	172.5	81	93	67	131	74	55	M	2	1	97	3705	1809	211	303	0	115991	6028	7	65	67	M	121	3918	1513	436	139	0	105174	6006	7	66	68	M	115	4186	1421	136	199	6	83479	5948	7	2	21.84	1	2	1
control	76	159	99	105.5	77	127	72	58	F	1	0	137	4196	2077	7	0	0	93992	6280	7	76	77	F	122	4300	1990	31	0	0	90892	6321	7	75	78	F	113	3687	1637	30	0	0	72645	5354	7	1	30.06	3	1	3
control	72	157	101	98.5	74	116	63	78	M	1	1	79	2899	2536	19	0	0	92797	5454	7	72	74	M	70	2814	2592	24	0	0	41868	5430	7	72	75	M	61	2419	2712	44	0	0	104109	5175	7	2	29.21	2	1	2
control	73	171	90	96.5	67	127	68	71	F	2	1	78	3387	2082	36	28	2	78965	5535	7	73	67	F	108	3938	1677	69	0	0	65664	5684	7	74	67	F	108	3818	1540	110	0	0	60520	5468	7	1	24.96	1	2	1
control	74	158.5	101	101.5	75	139	69	57	M	3	1	90	3609	1701	194	0	0	75193	5504	7	74	75	M	90	2852	1789	129	0	0	85811	4770	7	75	76	M	63	2272	2053	173	0	0	110192	4498	7	2	29.46	2	3	3
control	110	179	115	115	72	152	73	89	M	4	1	85	3154	2157	133	0	0	77080	5444	7	110	72	M	120	3860	1663	156	0	0	65089	5679	7	111	73	M	80	3061	1671	253	17	0	69123	5002	7	2	34.33	3	3	2
control	59	149.5	91	92.5	77	119	67	61	F	999	0	44	2684	2958	27	0	0	135396	5669	7	49	77	F	58	2473	2557	17	0	0	107480	5047	7	61	77	F	69	2654	2184	15	0	0	91808	4853	7	1	26.4	2	999	3
control	57	152.5	78	91.5	68	117	71	70	F	999	999	103	3589	2650	343	0	0	113964	6582	7	57	69	F	85	3019	2795	308	0	0	109206	6122	7	54	69	F	99	3707	2341	384	0	0	111449	6432	7	1	24.51	1	999	1
control	85	158.5	111	125	81	134	69	72	F	4	999	116	3682	2910	33	0	0	72628	6625	7	85	82	M	117	3740	2600	40	0	0	77357	6380	7	83	82	F	114	3632	2745	53	0	0	64852	6430	7	1	33.83	3	3	4
control	58	158	82	98	67	116	78	64	F	2	0	95	3607	2272	180	0	0	79765	6059	7	58	67	F	95	3394	2740	195	0	0	86054	6329	7	59	68	F	103	3581	2632	195	0	0	90392	6408	7	1	23.23	1	2	1
control	78	171	92	96	70	109	72	65	M	2	1	125	3888	1745	72	0	0	83735	5705	7	79	71	M	108	3308	1448	199	0	0	90793	4955	7	80	71	M	120	3779	1769	24	0	0	77693	5572	7	2	26.67	2	2	2
control	62	170	92	92.5	67	113	58	55	F	2	0	96	3454	3154	256	0	0	124395	6864	7	68	67	F	63	2753	2874	350	0	0	97019	5977	7	70	67	F	69	2674	2654	226	0	0	99793	5554	7	1	21.45	1	2	1
control	56	153	79.5	95	81	99	54	80	F	4	0	91	3419	1938	394	0	0	103655	5751	7	56	81	F	121	4079	2140	218	0	0	93428	6437	7	54	82	F	121	4077	1978	185	0	0	89774	6240	7	1	23.92	1	3	4
control	95	169.5	114	114	77	166	80	65	M	4	1	76	2464	2443	92	0	0	87432	4999	7	95	77	M	76	2956	2785	59	0	0	90913	5800	7	93	77	M	79	2797	2865	122	0	0	100226	5784	7	2	33.07	3	3	3
control	72	155	94.5	104.5	72	118	80	71	F	1	1	62	2452	2814	165	0	0	93810	5431	7	72	73	F	78	2841	3454	192	0	0	90755	6487	7	74	73	F	93	3364	2545	127	0	0	83521	6036	7	1	29.97	2	1	2
control	57	160.5	77.5	89	67	94	63	66	F	4	1	64	2778	2922	276	1	0	123683	5977	7	57	67	F	76	2728	2581	218	1	0	109160	5528	7	57	67	F	86	3178	2716	245	0	0	120213	6139	7	1	22.13	1	3	1
control	67	169.5	83	100	68	126	68	81	F	2	1	74	3185	2895	108	15	30	136293	6233	7	67	69	F	96	3686	2512	94	0	0	106906	6292	7	68	69	F	77	3315	2284	82	0	0	100063	5681	7	1	23.32	1	2	1
control	52	148.5	77	93	77	112	60	87	F	2	0	129	3780	1600	200	0	0	70238	5580	7	52	77	F	128	4118	1692	168	0	0	73159	5978	7	52	78	F	105	3968	1668	230	2	0	81087	5868	7	1	23.58	1	2	3
control	122	180	125	121	68	154	83	52	M	1	1	64	2596	2413	129	0	0	76341	5138	7	122	69	M	100	3069	1952	215	0	0	76351	5236	7	125	69	M	87	3071	1521	88	0	0	46419	4680	7	2	37.65	3	1	1
control	65	158	77.5	99.5	69	142	73	76	F	5	1	61	2248	1598	804	0	0	152491	4650	7	65	70	F	81	2857	2414	408	0	0	141160	5679	7	60	70	F	84	2550	2521	360	0	0	129845	5431	7	1	26.04	2	4	1
control	97	160	124	136	77	120	68	60	F	1	0	90	3589	1681	7	0	0	43864	5277	7	97	77	F	94	3464	1713	7	0	0	46309	5184	7	98	77	F	79	3110	1835	5	0	0	44148	4950	7	1	37.89	3	1	3
control	83	167	105	101	76	156	74	80	M	5	1	61	2464	2666	202	0	0	89932	5332	7	86	77	M	93	3475	2909	124	0	0	93612	6508	7	83	77	M	98	3614	3186	187	0	0	112845	6987	7	2	29.76	2	4	3
control	104	171.5	116.5	109.5	69	141	99	85	M	5	0	73	2822	2478	217	0	0	103002	5517	7	103	69	M	83	2711	2092	344	0	0	91988	5147	7	107	70	M	83	3197	1199	299	0	0	67170	4695	7	2	35.36	3	4	1
control	83	170.5	120	120	70	126	70	58	M	1	999	108	3548	2275	101	0	0	70101	5924	7	83	71	M	129	4378	1701	104	0	0	73692	6183	7	81	71	M	104	3607	1960	140	0	0	80439	5707	7	2	28.55	2	1	2
control	67	158.5	95	92	80	149	72	70	M	4	1	101	3720	2539	32	3	0	98609	6294	7	67	80	M	109	3666	2865	109	2	0	128189	6642	7	63	80	M	99	3769	2346	72	0	0	86149	6187	7	2	26.67	2	3	4
control	66	157	89	105	69	137	85	76	F	4	0	86	2716	2124	81	0	0	75305	4921	7	66	70	F	74	2842	2750	143	0	0	102240	5735	7	60	70	F	91	3202	2000	198	0	0	87579	5400	7	1	26.78	2	3	1
control	87	176.5	105	99.5	74	122	73	62	M	3	0	127	3876	2613	307	68	0	95074	6864	7	87	74	M	99	3259	3185	199	25	30	111019	6698	7	81	74	M	100	3731	2782	205	4	0	111189	6722	7	2	27.93	2	3	2
control	74	175	93	98	74	128	68	55	M	2	1	113	3526	1604	698	52	0	139815	5880	7	74	75	M	95	3348	1899	605	88	0	148001	5940	7	72	75	M	126	3949	1766	661	0	0	136567	6376	7	2	24.16	1	2	2
control	82	177	96	95.5	67	133	64	48	M	999	1	45	1998	3449	460	0	0	175767	5907	7	82	67	M	33	1546	3123	578	3	0	191079	5250	7	79	67	M	58	2333	2780	444	10	0	172587	5567	7	2	26.17	2	999	1
control	104	157.5	121	120	67	132	79	79	F	1	0	81	3340	1000	3	0	0	37029	4343	7	103	67	F	105	3733	1031	2	0	0	41207	4766	7	102	67	F	88	3199	1252	10	0	0	42324	4461	7	1	41.92	3	1	1
control	59	164.5	79.5	99	81	135	69	57	F	2	0	95	3456	1595	217	28	1	90746	5297	7	59	81	F	129	4247	1759	144	31	0	89747	6181	7	59	82	F	102	3443	1739	193	16	6	93733	5397	7	1	21.8	1	2	4
control	58	162	75.5	91	66	99	61	66	F	4	1	78	3093	2786	439	5	0	146661	6323	7	58	67	F	83	3015	2766	428	1	0	131411	6210	7	59	67	F	84	3331	2707	355	13	0	121109	6406	7	1	22.1	1	3	1
control	75	160.5	97	98	80	121	64	65	M	1	1	126	4448	1100	1	0	0	42061	5549	7	75	81	M	123	4747	795	1	0	0	34314	5543	7	71	81	M	122	4183	868	3	0	0	34878	5054	7	2	29.11	2	1	4
control	75	169	94	99	69	164	95	85	M	1	1	93	2953	2044	164	0	0	88931	5161	7	75	70	M	101	3576	1651	71	0	0	76110	5298	7	73	70	M	108	3612	1294	83	0	0	57702	4989	7	2	26.26	2	1	1
control	68	162.5	83	102	66	135	81	83	F	3	1	197	6899	2062	354	0	0	101535	9315	7	68	66	F	103	3906	2184	280	0	0	91122	6370	7	68	66	F	104	3599	2314	336	0	0	97448	6249	7	1	25.75	2	3	1
control	75	156.5	96	109	65	128	71	100	F	999	0	63	2608	2800	393	0	0	121581	5801	7	75	66	F	66	2496	3297	280	0	0	135304	6073	7	73	66	F	89	3372	2103	570	0	0	142364	6045	7	1	30.62	3	999	1
control	73	160.5	89	106	65	151	83	71	F	4	1	88	3201	1937	503	0	0	136272	5641	7	73	65	F	61	2253	3107	253	0	0	158639	5613	7	71	65	F	62	1966	3192	254	1	0	171660	5413	7	1	28.34	2	3	1
control	56	160	79	92	65	120	61	71	F	2	1	79	3165	2738	176	26	0	144861	6105	7	56	66	F	87	3483	2056	275	55	0	132698	5869	7	57	66	F	99	3676	2884	62	0	0	139176	6622	7	1	21.87	1	2	1
control	74	163.5	95	104	80	130	70	83	F	999	0	74	2892	3002	83	0	0	120321	5977	7	73	80	F	69	2714	2836	162	0	0	119932	5712	7	71	80	F	88	3133	2690	162	0	0	101372	5985	7	1	27.68	2	999	4
control	72	160.5	98	97	74	126	64	70	M	4	1	112	3662	2598	237	0	0	96499	6497	7	72	74	M	95	3353	3405	261	7	0	138902	7026	7	71	75	M	90	3236	3372	96	0	0	110981	6704	7	2	27.95	2	3	2
control	82	164.5	104	116	79	137	78	68	F	4	0	103	3303	1957	134	0	0	97468	5394	7	82	79	F	78	3562	1615	149	0	0	85152	5326	7	82	79	F	92	3668	2024	117	0	0	91000	5809	7	1	30.3	3	3	3
control	109	160	121	147.5	78	123	65	64	F	5	0	136	5080	1454	12	0	0	13040	6546	7	109	78	F	78	3155	1305	5	0	0	37161	4465	6	110	78	F	87	3764	1237	7	0	0	14425	5008	7	1	42.58	3	4	3
control	78	169.5	93	97	72	132	69	65	M	3	1	160	5159	2140	131	0	0	87366	7430	7	78	73	M	97	3187	2219	179	0	0	104112	5585	7	78	73	M	80	2640	2215	63	0	0	97055	4918	7	2	27.15	2	3	2
control	69	168.5	98.5	89	75	138	84	48	M	3	0	90	3269	1130	276	0	0	60462	4675	7	69	76	M	91	2960	1804	317	0	0	86815	5081	7	70	76	M	103	3178	1284	282	0	0	66187	4744	7	2	24.3	1	3	3
control	72	173.5	91.5	84	66	146	71	58	M	4	1	73	2300	2070	399	1	0	108287	4770	7	72	66	M	82	2503	2152	326	25	0	119981	5006	7	71	66	M	75	2604	1614	183	0	0	90222	4401	7	2	23.92	1	3	1
[truncated: 5 more columns]
